# Supplementary material for: Interaction of NDRG1 and MRE11 Modulates DNA Replication and Repair
Source: Cancers (Basel). 2026 Apr 20;18(8):1303. doi: 10.3390/cancers18081303 (PMC13115477; doi:10.3390/cancers18081303)
Supplement: Supplementary file 1 [file cancers-18-01303-s001.zip]

Archive with 3 entries (2 files):
- cancers-4224136 supp 4.8/
- cancers-4224136 supp 4.8/Supplementary Table 1_BioID.xlsx
- cancers-4224136 supp 4.8/WB_source_data_HD_updated.pdf
