# Supplementary material for: Interaction of NDRG1 and MRE11 Modulates DNA Replication and Repair
Source: Cancers (Basel). 2026 Apr 20;18(8):1303. doi: 10.3390/cancers18081303 (PMC13115477; doi:10.3390/cancers18081303)
Supplement: Supplementary file 1 [file cancers-18-01303-s001.zip › cancers-4224136 supp 4.8/Supplementary Table 1_BioID.xlsx]

## Sheet: SW1990_non-cond
GENE	Rep1_Peptide Counts (Non-Cond)	Rep2_Peptide Counts (Non-Cond)	Rep3_Peptide Counts (Non-Cond)	SAINT score (Non-Cond)
PPL	19	14	22	1
RRBP1	13	14	8	1
ZNF185	10	7	5	1
PRKAR2A	8	11	12	1
H1F0	26	16	25	1
GAPDH	11	6	6	1
NDRG1	68	55	57	1
TUBB3	17	13	13	1
ADIRF	4	4	4	1
PYGB	14	9	9	1
TWF2	5	7	7	1
SAMD9	7	5	3	1
EVPL	11	6	10	1
IQGAP1	4	3	3	0.99
TRIM25	12	13	11	0.99
SAMHD1	8	3	3	0.99
DNM2	3	3	4	0.99
MRE11	4	2	3	0.98
PSME1	3	3	2	0.98
ARHGAP1	4	2	3	0.98
BICD2	4	2	5	0.98
RPS27A	3	3	5	0.96
AFDN	4	2	2	0.96
TGM2	2	3	2	0.96
ERBIN	5	2	2	0.96
EIF2AK2	3	2	2	0.96
SH3KBP1	4	3	3	0.96
PLS3	2	2	2	0.95
DYNC1LI2	6	4	4	0.9
FAM129B	9	10	8	0.85
TPD52L2	8	5	9	0.84
ANXA1	9	9	6	0.71
CAVIN1	3	3	1	0.66
GNL3	9	14	8	0.66
HLA-A	1	4	3	0.66
ANXA6	3	0	2	0.65
APEX1	2	3	0	0.65
ATP5F1A	1	2	3	0.65
CDC42BPA	3	1	2	0.65
CRIP2	2	3	1	0.65
FARSB	3	1	2	0.65
IFI16	1	2	4	0.65
INF2	9	5	3	0.65
SNX9	5	3	0	0.65
UACA	4	2	0	0.65
RPL36AL	3	6	2	0.64
AAK1	2	2	1	0.63
CALB2	2	1	2	0.63
COPA	3	1	3	0.63
GAMT	1	2	2	0.63
HSD17B11	2	0	2	0.63
IST1	2	2	0	0.63
MAVS	3	0	3	0.63
MDK	1	2	2	0.63
NANP	2	2	1	0.63
RPL17-C18orf32	1	2	2	0.63
S100A4	2	2	1	0.63
SARG	2	2	1	0.63
STK10	3	3	1	0.63
BCR	10	4	1	0.58
DYNC1H1	11	7	3	0.56
PFKL	3	1	2	0.54
PLEC	20	9	10	0.51
LYAR	7	1	4	0.46
CC2D1A	2	0	2	0.44
FHL1	2	2	1	0.44
IFIT1	2	1	2	0.44
RPS18	2	1	2	0.44
SYNJ2	1	2	2	0.44
DHX38	1	5	2	0.43
S100A11	3	2	2	0.42
YWHAQ	3	1	5	0.38
RBMX	2	5	2	0.37
AHNAK2	70	46	55	0.33
ARFGAP3	3	0	1	0.33
GIT1	3	0	1	0.33
HCLS1	3	1	1	0.33
JPT1	3	0	1	0.33
MYO18A	1	3	1	0.33
ARHGAP29	2	1	1	0.32
ASAP1	2	1	1	0.32
ATP9A	0	1	2	0.32
CLIC4	1	1	2	0.32
DIS3	1	2	1	0.32
DMBT1	0	0	2	0.32
DOCK4	2	0	0	0.32
DTX3L	2	0	0	0.32
GAR1	1	2	1	0.32
H2AFY	4	4	2	0.32
JPT2	2	1	0	0.32
KIF13A	2	0	1	0.32
KPNA1	3	0	0	0.32
LPXN	0	2	1	0.32
LZTFL1	0	1	2	0.32
MYO1C	0	0	3	0.32
PARVA	2	1	1	0.32
PITPNM1	1	2	0	0.32
RAB27B	2	1	0	0.32
SEC24A	1	1	3	0.32
SEC31A	2	0	0	0.32
SRGAP2	1	1	2	0.32
TTF1	1	2	1	0.32
U2AF2	1	2	1	0.32
WASHC2A	2	0	0	0.32
PICALM	4	2	2	0.31
SSRP1	5	5	2	0.27
CSRP1	1	4	2	0.26
CANX	2	1	2	0.22
CDC42BPB	2	0	0	0.22
CTTNBP2NL	2	0	0	0.22
DDX24	2	1	0	0.22
HRNR	1	1	2	0.22
SRP54	1	0	2	0.22
STIP1	1	2	0	0.22
VPS51	2	0	0	0.22
STAU1	1	3	1	0.21
G6PD	3	1	1	0.2
INTS1	4	0	1	0.2
RPL27A	1	3	0	0.2
EBNA1BP2	4	3	1	0.19
TJP2	12	10	7	0.16
PPP2R5D	2	0	2	0.14
ATP1A1	2	0	0	0.12
DEK	2	1	1	0.12
H1FX	1	2	0	0.12
HUWE1	2	0	0	0.12
SPTBN1	1	2	1	0.12
PSMD8	1	1	2	0.11
CKAP4	2	2	2	0.09
CLIC1	1	2	2	0.09
STAU2	2	2	1	0.09
SUPT16H	3	8	0	0.08
PTPN23	3	2	0	0.07
RPS26	3	1	2	0.07
EPB41L1	4	4	3	0.06
ACSL3	0	2	1	0.04
BRIX1	3	6	3	0.04
CAMSAP1	2	0	1	0.04
CFL1	7	4	4	0.04
HIST1H1B	14	8	12	0.04
INTS12	1	2	1	0.04
RPS4X	1	4	0	0.04
TAGLN	2	0	1	0.04
CNN3	2	1	2	0.03
DNAJA1	1	2	0	0.03
KIAA1671	3	1	0	0.02
LIMD1	2	1	0	0.02
PGAM1	2	1	1	0.02
UBE2M	2	1	1	0.02
VCL	0	1	3	0.02
CDV3	4	2	3	0.01
CHMP4B	3	2	3	0.01
CHORDC1	1	0	2	0.01
DIAPH1	3	0	1	0.01
DSP	0	3	2	0.01
RPN1	2	0	1	0.01
SSB	2	1	0	0.01
SUGT1	2	2	0	0.01
SEPTIN2	1	1	2	0
SEPTIN7	1	2	0	0
SEPTIN9	4	2	1	0
ABCF1	3	5	2	0
ACACA	22	18	16	0
ACLY	2	0	1	0
ACTG1	10	7	4	0
ACTN1	2	1	2	0
ADAR	2	0	2	0
AHCTF1	9	11	11	0
AHNAK	175	133	148	0
AHSA1	3	1	2	0
AKAP1	3	1	3	0
ALDH18A1	0	0	1	0
ANKHD1	2	0	2	0
ANXA2	29	21	17	0
AP2A1	1	0	1	0
AP3D1	10	10	11	0
ARCN1	0	1	0	0
ARF4	2	2	3	0
ARFGAP2	1	1	0	0
ATE1	1	1	0	0
ATRX	2	1	0	0
ATXN2L	0	1	1	0
BCLAF1	0	1	1	0
CAND1	2	2	2	0
CAPZB	3	2	5	0
CARMIL1	1	0	0	0
CAST	3	2	5	0
CBX3	0	1	2	0
CCT5	3	2	4	0
CCT8	1	0	0	0
CD2AP	6	6	7	0
CEP170	0	3	2	0
CFDP1	0	1	0	0
CHAMP1	2	1	2	0
CHMP5	2	1	1	0
CIAPIN1	1	0	3	0
CLEC16A	0	1	1	0
CLINT1	2	1	1	0
CNN2	4	3	2	0
COPB1	3	0	1	0
COPG1	3	0	1	0
CSE1L	2	0	0	0
CTNND1	1	2	0	0
CTPS1	1	2	1	0
CTTN	17	18	17	0
CUL4B	1	0	2	0
CYB5R3	0	0	1	0
DBNL	3	3	3	0
DDX17	2	0	0	0
DDX18	2	1	2	0
DDX3X	10	7	4	0
DDX42	2	1	4	0
DDX46	0	1	0	0
DHX15	2	4	2	0
DHX29	21	14	15	0
DHX9	11	9	6	0
DKC1	1	2	0	0
DNAJB1	2	3	2	0
DNM1L	2	1	0	0
DPYSL2	7	1	3	0
DPYSL3	2	1	3	0
DST	2	2	0	0
DVL2	5	0	1	0
DVL3	6	6	2	0
EDC4	1	0	1	0
EEF1A1	23	14	14	0
EEF2	4	5	5	0
EFHD2	9	7	6	0
EIF2S2	1	1	0	0
EIF4A1	4	2	2	0
EIF4B	3	4	6	0
EIF4G1	6	5	4	0
EIF4G2	2	2	2	0
EIF4G3	3	3	5	0
EIF5	2	3	0	0
EIF5A	1	2	1	0
EIF5B	4	5	2	0
EPB41L2	2	1	4	0
EPRS	2	0	2	0
ESYT1	22	13	17	0
ESYT2	1	2	2	0
EZR	5	6	5	0
FASN	5	3	4	0
FERMT2	0	1	1	0
FLNA	190	123	164	0
FLNB	32	14	28	0
FTSJ3	1	2	0	0
G3BP1	10	9	11	0
GART	3	2	2	0
GEMIN5	4	3	1	0
GLYR1	1	1	1	0
GOLGA5	0	1	1	0
GPKOW	2	2	1	0
GTPBP4	1	0	0	0
H2AFV	2	4	3	0
H2AFX	5	5	4	0
H3F3A	6	4	3	0
HBS1L	0	0	2	0
HCFC1	2	2	2	0
HDLBP	23	18	28	0
HIST1H1E	11	10	6	0
HIST1H2BK	13	10	9	0
HIST1H4A	14	9	8	0
HNRNPA1L2	3	3	3	0
HNRNPA2B1	3	3	2	0
HNRNPC	1	2	0	0
HNRNPK	4	3	3	0
HNRNPM	2	0	1	0
HNRNPR	0	2	1	0
HNRNPU	5	4	6	0
HP1BP3	2	3	0	0
HSP90AB1	3	1	1	0
HSPA1A	12	9	10	0
HSPA5	3	0	2	0
ILF3	3	3	4	0
ISG15	1	1	1	0
JUP	1	2	1	0
KIF5B	3	0	0	0
KNOP1	1	2	2	0
KTN1	2	0	0	0
LARP1	6	5	2	0
LASP1	3	3	2	0
LDHA	1	1	1	0
LGALS1	1	1	0	0
LIMA1	3	3	2	0
LLPH	0	1	1	0
LMNA	4	1	3	0
LRRC59	1	0	1	0
LUC7L2	1	1	1	0
LUZP1	1	1	2	0
MACF1	3	1	2	0
MAP1B	10	9	12	0
MAP4	7	4	5	0
MATR3	0	1	0	0
MCCC1	19	14	15	0
MDC1	3	3	3	0
MED1	2	0	0	0
MKI67	2	0	0	0
MSN	6	4	3	0
MYH9	52	33	43	0
MYO6	1	1	0	0
NACA	1	2	2	0
NAP1L1	2	1	0	0
NAT10	2	2	5	0
NCAPG	4	1	1	0
NCL	6	6	8	0
NCOR1	0	0	2	0
NONO	5	7	7	0
NOP56	7	3	3	0
NOP58	6	4	6	0
NPM1	1	3	2	0
NR3C1	4	4	3	0
NUDC	2	0	1	0
NUMA1	9	6	9	0
NUP153	4	0	2	0
NUP214	1	1	0	0
NUP50	3	0	1	0
PAICS	2	0	2	0
PARP1	6	11	2	0
PC	69	56	55	0
PCBP1	6	2	1	0
PCBP2	4	2	3	0
PCCA	10	5	9	0
PCMT1	1	0	1	0
PCNP	3	2	2	0
PDLIM1	7	7	9	0
PDLIM5	3	5	1	0
PFN1	2	2	1	0
PHB2	2	1	1	0
PHLDB1	1	0	0	0
PKM	14	13	13	0
PLIN3	6	2	6	0
PNN	1	1	0	0
PPP1CA	4	0	3	0
PPP1R18	1	0	0	0
PPP6R3	0	0	2	0
PRDX1	2	1	0	0
PRDX2	2	0	1	0
PRDX6	3	2	4	0
PRKDC	11	3	5	0
PRPF4B	1	1	1	0
PRRC2A	1	3	1	0
PRRC2C	3	2	2	0
PTBP1	1	2	1	0
PTPN12	1	0	0	0
PXN	4	3	2	0
RAN	2	0	1	0
RAPH1	0	2	2	0
RBBP6	0	0	1	0
RBM17	2	0	1	0
RBM25	2	4	1	0
RBM27	5	3	3	0
RELA	1	1	0	0
RIF1	2	2	1	0
RPL10	2	0	1	0
RPL10A	2	2	1	0
RPL11	1	1	1	0
RPL14	1	2	2	0
RPL15	1	2	1	0
RPL18	1	3	1	0
RPL18A	2	3	1	0
RPL23	0	3	2	0
RPL23A	3	3	2	0
RPL24	0	2	0	0
RPL27	0	2	2	0
RPL3	4	2	4	0
RPL4	2	6	6	0
RPL5	3	3	0	0
RPL6	7	11	10	0
RPL7	3	5	1	0
RPL7A	7	8	4	0
RPL8	1	2	1	0
RPL9	4	3	1	0
RPS14	2	3	2	0
RPS16	0	1	1	0
RPS2	2	3	1	0
RPS23	3	5	2	0
RPS25	1	0	0	0
RPS27	1	1	1	0
RPS3	2	4	1	0
RPS3A	2	2	0	0
RPS6	1	2	1	0
RPS7	2	4	1	0
RPS8	9	11	8	0
RPS9	2	3	2	0
RSL1D1	4	3	3	0
RTN4	2	3	2	0
RUVBL1	3	2	1	0
RUVBL2	6	3	5	0
SART1	2	1	0	0
SERBP1	0	2	0	0
SERPINB2	1	1	1	0
SERPINH1	3	1	3	0
SET	2	0	0	0
SF1	2	3	1	0
SF3B1	11	9	10	0
SF3B2	4	4	4	0
SFPQ	3	4	4	0
SH3GL1	3	1	2	0
SLC25A3	2	0	1	0
SLC25A5	9	3	2	0
SLK	2	1	2	0
SMCHD1	3	1	4	0
SNRPD1	3	2	0	0
SNW1	1	3	1	0
SNX1	2	1	0	0
SON	5	3	1	0
SPTAN1	1	1	0	0
SRP68	2	2	2	0
SRP72	4	3	2	0
SRRM2	7	3	5	0
STAT1	14	6	11	0
STAT3	2	0	0	0
STMN1	2	2	1	0
SUGP2	1	2	0	0
SYNE1	1	1	1	0
SYTL4	1	1	1	0
TAGLN2	17	11	10	0
TAP2	0	0	1	0
TCOF1	4	4	3	0
THRAP3	2	1	4	0
TJP1	12	10	12	0
TLN1	37	32	34	0
TMPO	5	5	3	0
TNKS1BP1	9	10	8	0
TNS3	1	1	1	0
TOP1	4	2	2	0
TOP2A	3	7	2	0
TOP2B	4	4	3	0
TPX2	6	4	5	0
TUBA1A	22	14	23	0
TUBA1B	29	22	30	0
TUBB	32	26	28	0
TUBB4B	26	23	24	0
TUFM	2	1	2	0
TXN	1	1	1	0
U2SURP	3	3	1	0
UBAP2L	3	3	3	0
USP10	1	0	1	0
USP14	0	1	1	0
VARS	3	5	6	0
VCPIP1	1	0	0	0
VDAC2	1	1	1	0
VIM	9	11	8	0
WARS	1	2	1	0
XRCC6	3	1	1	0
XRN1	3	0	1	0
YTHDC2	1	1	2	0
YWHAZ	1	0	0	0
ZC3HAV1	11	12	6	0
ZCCHC17	0	0	1	0
ZYX	3	2	2	0

## Sheet: SW1990_cond
GENE	Rep1_Peptide Counts (Cond)	Rep2_Peptide Counts (Cond)	Rep3_Peptide Counts (Cond)	SAINT score (Cond)
PPL	17	19	20	1
RPS27A	6	4	4	1
RRBP1	7	12	15	1
ZNF185	11	9	10	1
H1F0	21	20	22	1
NDRG1	54	54	55	1
PYGB	4	9	4	1
TWF2	5	6	5	1
EVPL	3	7	7	1
ATP5F1A	3	3	3	0.99
TGM2	3	3	4	0.99
GAPDH	2	4	7	0.98
IQGAP1	2	3	3	0.97
HCLS1	3	3	2	0.97
ADIRF	2	3	4	0.97
HLA-B	2	3	3	0.97
IFI16	4	2	2	0.96
ISG15	2	3	2	0.95
CRIP2	2	2	3	0.95
PRKAR2A	6	9	10	0.95
TRIM25	9	14	9	0.95
DNM2	2	3	2	0.95
INF2	6	6	5	0.88
RPL36AL	2	5	6	0.74
FAM129B	7	10	8	0.74
PLEC	11	14	17	0.72
TPD52L2	4	8	7	0.71
BCR	2	6	5	0.7
TUBB3	10	0	13	0.67
HLA-A	1	3	3	0.66
SAMHD1	1	4	3	0.66
AFDN	2	1	3	0.64
ARHGAP1	1	2	4	0.64
BICD2	4	2	1	0.64
CALB2	2	3	1	0.64
CAVIN1	1	3	2	0.64
COPA	1	4	3	0.64
CYB5R3	0	3	2	0.64
EIF2AK2	3	2	1	0.64
BCAR1	0	2	2	0.62
ERBIN	2	2	1	0.62
GIT1	2	2	1	0.62
LZTFL1	2	2	0	0.62
S100A4	0	2	2	0.62
WASHC2A	1	2	2	0.62
GNL3	6	10	11	0.6
SH3KBP1	0	4	2	0.54
FHL1	2	1	3	0.52
MAVS	3	2	1	0.52
SNX9	3	1	2	0.52
DYNC1LI2	1	4	3	0.47
HRNR	2	2	0	0.42
MYO1C	1	2	2	0.42
SEC24A	2	2	1	0.42
H2AFY	0	7	3	0.37
CDC42BPA	0	4	1	0.33
PHLDB1	0	3	0	0.33
RPL17-C18orf32	1	3	1	0.33
SAMD9	1	5	1	0.33
SYNJ2	0	4	1	0.33
ATE1	0	0	2	0.31
CARMIL1	0	2	0	0.31
CLEC16A	0	1	2	0.31
CLIC4	0	2	1	0.31
DTX3L	1	2	1	0.31
GAMT	0	2	0	0.31
JPT2	1	1	2	0.31
MDK	1	1	2	0.31
MRE11	1	2	1	0.31
MYO18A	1	2	1	0.31
PARVA	2	1	1	0.31
PFKL	1	1	3	0.31
PLS3	0	2	0	0.31
PSME1	2	1	1	0.31
SARG	2	1	0	0.31
SERPINB2	0	2	1	0.31
SYNE1	2	1	1	0.31
SYTL4	1	1	2	0.31
TAP2	0	0	2	0.31
UACA	0	2	0	0.31
ZCCHC17	1	1	2	0.31
S100A11	1	3	2	0.29
CLIC1	0	5	1	0.28
AHNAK2	42	59	62	0.27
LYAR	1	3	5	0.27
AP2A1	1	4	2	0.25
YWHAQ	1	3	3	0.25
GOLGA5	1	2	2	0.22
ARFGAP2	0	2	0	0.21
CC2D1A	0	2	1	0.21
CDC42BPB	0	2	0	0.21
CKAP4	3	3	3	0.21
KPNA1	0	2	1	0.21
PCMT1	0	1	2	0.21
RELA	0	1	2	0.21
RPS18	0	2	1	0.21
STK10	1	2	1	0.21
DYNC1H1	3	5	3	0.2
INTS1	1	2	3	0.19
LRRC59	0	2	2	0.19
G6PD	0	1	3	0.18
SSRP1	1	5	4	0.18
ANXA1	4	5	5	0.15
ATP1A1	1	1	2	0.11
H1FX	0	0	2	0.11
MYO6	0	1	2	0.11
RBMX	1	3	1	0.11
SPTBN1	0	2	0	0.11
CANX	0	2	0	0.1
DHX38	1	2	0	0.1
PSMD8	1	2	0	0.1
CSRP1	2	1	2	0.08
PPP1R18	0	2	2	0.08
STAU2	2	2	1	0.08
PPP2R5D	0	1	2	0.06
CNN3	0	3	0	0.05
ACLY	1	1	4	0.04
EPB41L1	2	4	4	0.04
HEATR5A	1	2	0	0.04
LGALS1	2	1	0	0.04
PPIA	0	2	1	0.04
TAGLN	1	2	1	0.04
TXN	1	2	1	0.04
CHMP4B	2	4	3	0.03
HIST1H1B	10	9	14	0.03
LUC7L2	0	3	1	0.03
EIF2S2	0	2	0	0.02
LARP7	0	2	0	0.02
PGAM1	0	1	2	0.02
TNS3	0	1	3	0.02
CHORDC1	2	1	1	0.01
DSP	3	1	1	0.01
PTPN23	0	1	2	0.01
SUPT16H	5	5	2	0.01
UBE2M	1	2	0	0.01
ABCF1	1	2	2	0
ACACA	10	23	27	0
ACSL3	0	1	0	0
ACTG1	6	9	5	0
ACTN1	0	1	0	0
ADAR	0	2	1	0
AHCTF1	7	11	13	0
AHNAK	134	158	183	0
AHSA1	3	2	0	0
AKAP1	1	3	0	0
ALDH18A1	0	2	0	0
ANKHD1	0	1	0	0
ANXA2	10	22	21	0
ANXA6	1	0	0	0
AP3D1	5	14	11	0
APEX1	1	1	0	0
ARCN1	0	2	1	0
ARF4	2	1	2	0
ARFGAP3	0	1	0	0
ARID2	0	1	0	0
ASAP1	0	1	1	0
ATP9A	0	1	1	0
ATXN2L	0	2	2	0
BCLAF1	0	0	2	0
BRIX1	1	2	1	0
CAMSAP1	1	1	0	0
CAND1	1	0	1	0
CAPZB	4	3	4	0
CAST	2	1	3	0
CBX3	0	1	0	0
CCT5	2	2	2	0
CCT8	0	0	2	0
CD2AP	1	6	5	0
CDV3	2	1	2	0
CEP170	1	4	5	0
CFDP1	0	2	1	0
CFL1	4	3	5	0
CHAMP1	1	0	1	0
CHD5	0	2	1	0
CHMP5	0	0	1	0
CIAPIN1	0	1	1	0
CKAP5	1	2	0	0
CLINT1	1	1	0	0
CNN2	2	5	4	0
COPB1	1	1	1	0
COPG1	3	2	1	0
CSE1L	1	1	0	0
CTNND1	0	0	1	0
CTPS1	1	0	0	0
CTTN	5	15	19	0
CUL4B	1	2	2	0
DBNL	0	3	5	0
DDX18	0	2	1	0
DDX3X	6	11	9	0
DDX42	0	1	1	0
DDX46	1	2	0	0
DEK	0	1	1	0
DHX15	3	2	3	0
DHX29	13	18	15	0
DHX9	5	9	6	0
DIAPH1	0	0	2	0
DIS3	0	1	1	0
DKC1	0	2	1	0
DMBT1	0	1	0	0
DNAJB1	0	1	1	0
DNM1L	0	1	2	0
DPYSL2	4	2	3	0
DPYSL3	0	1	1	0
DST	0	3	1	0
DVL2	0	2	4	0
DVL3	4	7	6	0
EBNA1BP2	1	1	0	0
EDC4	0	0	3	0
EEF1A1	7	15	12	0
EEF2	5	5	4	0
EFHD2	3	6	7	0
EIF4A1	2	2	2	0
EIF4B	1	1	2	0
EIF4G1	3	11	6	0
EIF4G2	1	3	2	0
EIF4G3	8	5	8	0
EIF5	2	3	2	0
EIF5A	2	1	1	0
EIF5B	2	1	1	0
EPB41L2	1	4	1	0
EPRS	0	1	2	0
ESYT1	8	13	15	0
ESYT2	0	3	2	0
EZR	2	3	6	0
FARSB	0	1	0	0
FASN	5	4	2	0
FERMT2	2	1	1	0
FLNA	143	169	202	0
FLNB	23	29	42	0
G3BP1	5	7	7	0
GART	1	3	1	0
GEMIN5	2	3	3	0
GLYR1	1	1	2	0
H2AFV	4	3	2	0
H2AFX	5	4	7	0
H2AFY2	1	0	1	0
H3F3A	4	3	2	0
HBS1L	0	3	0	0
HCFC1	0	2	1	0
HDLBP	13	21	18	0
HIST1H1E	6	11	14	0
HIST1H2BK	4	9	13	0
HIST1H4A	7	11	10	0
HNRNPA1L2	1	4	3	0
HNRNPA2B1	1	2	0	0
HNRNPC	0	1	1	0
HNRNPK	2	5	2	0
HNRNPM	1	2	1	0
HNRNPR	0	2	1	0
HNRNPU	8	4	3	0
HP1BP3	1	1	0	0
HSD17B11	1	1	1	0
HSP90AA1	2	1	0	0
HSP90AB1	2	2	4	0
HSPA1A	6	10	10	0
HSPA5	1	2	0	0
HSPA8	0	1	0	0
IFIT1	0	1	0	0
ILF3	2	3	1	0
INTS12	1	1	1	0
IST1	0	1	1	0
JPT1	0	1	0	0
JUP	1	1	2	0
KIF5B	1	0	0	0
KNOP1	1	0	3	0
KTN1	0	1	1	0
LARP1	1	3	4	0
LASP1	2	1	2	0
LDHA	1	0	1	0
LIMA1	1	1	1	0
LLPH	1	0	0	0
LMNA	4	7	3	0
LMO7	1	2	1	0
LUZP1	0	2	1	0
MACF1	1	2	1	0
MAP1B	5	11	10	0
MAP4	6	6	9	0
MATR3	0	2	2	0
MCCC1	13	14	20	0
MDC1	1	1	1	0
MED1	0	1	0	0
MKI67	0	0	2	0
MSN	3	4	4	0
MYH9	30	34	56	0
NACA	1	2	0	0
NANP	0	1	1	0
NAP1L1	0	1	2	0
NAT10	6	4	3	0
NCAPG	0	0	1	0
NCL	3	5	6	0
NCOR1	0	2	0	0
NONO	5	6	4	0
NOP56	3	5	6	0
NOP58	1	6	7	0
NPM1	1	2	1	0
NR3C1	2	3	2	0
NUDC	1	1	0	0
NUMA1	9	7	10	0
NUP153	3	0	0	0
NUP214	1	1	2	0
NUP50	1	1	0	0
PAICS	2	3	3	0
PARP1	2	5	3	0
PC	34	68	78	0
PCBP1	1	2	1	0
PCBP2	0	1	2	0
PCCA	10	14	19	0
PCNP	2	1	1	0
PDLIM1	3	5	4	0
PDLIM5	1	2	2	0
PFN1	0	2	1	0
PHB2	0	0	1	0
PICALM	1	1	1	0
PITPNM1	0	1	0	0
PKM	2	17	9	0
PLIN3	5	5	6	0
PNN	0	2	1	0
PPP1CA	2	3	4	0
PPP6R3	1	0	1	0
PRDX1	1	1	0	0
PRDX2	0	1	2	0
PRDX6	1	3	1	0
PRKDC	6	3	4	0
PRPF4B	0	0	2	0
PRRC2A	1	1	0	0
PRRC2C	1	2	2	0
PTBP1	2	1	0	0
PTPN12	1	2	0	0
PXN	0	2	1	0
RAB27B	0	1	1	0
RAN	2	1	1	0
RAPH1	0	1	0	0
RBBP6	0	2	0	0
RBM17	0	1	2	0
RBM25	1	1	0	0
RBM27	4	7	7	0
RIF1	2	2	1	0
RPL10	2	2	0	0
RPL10A	1	1	0	0
RPL11	1	2	0	0
RPL14	1	2	1	0
RPL15	3	1	3	0
RPL18	3	1	1	0
RPL18A	1	1	0	0
RPL23	1	1	2	0
RPL23A	2	3	1	0
RPL24	0	1	1	0
RPL27	2	1	0	0
RPL3	1	3	5	0
RPL4	3	4	3	0
RPL5	1	3	2	0
RPL6	7	11	10	0
RPL7	1	3	1	0
RPL7A	4	7	6	0
RPL9	1	3	0	0
RPN1	0	1	1	0
RPS14	2	1	1	0
RPS16	0	2	2	0
RPS2	6	4	0	0
RPS23	1	2	2	0
RPS25	0	1	0	0
RPS27	1	1	0	0
RPS3	2	4	1	0
RPS3A	0	2	0	0
RPS4X	0	2	0	0
RPS6	1	2	2	0
RPS7	0	2	1	0
RPS8	10	11	9	0
RPS9	0	2	1	0
RSL1D1	3	6	4	0
RTN4	2	4	2	0
RUVBL1	0	1	1	0
RUVBL2	3	5	5	0
SART1	0	4	0	0
SEC31A	0	1	0	0
SEPTIN2	0	0	2	0
SEPTIN9	1	3	5	0
SEPTIN9	0	2	1	0
SERBP1	0	1	0	0
SERPINH1	0	0	1	0
SET	1	0	1	0
SF1	1	3	2	0
SF3B1	4	8	8	0
SF3B2	1	2	3	0
SFPQ	2	3	3	0
SH3GL1	1	2	2	0
SLC25A3	0	2	0	0
SLC25A5	1	3	3	0
SLK	1	0	1	0
SMCHD1	1	5	4	0
SNRPD1	0	1	0	0
SNW1	1	0	0	0
SNX1	0	2	0	0
SON	0	4	3	0
SPTAN1	1	0	2	0
SRGAP2	1	1	0	0
SRP54	1	1	1	0
SRP68	1	2	2	0
SRP72	2	5	5	0
SRRM2	4	2	4	0
SSB	1	1	1	0
STAT1	7	10	6	0
STAT3	0	1	0	0
STAU1	0	1	0	0
STIP1	1	1	1	0
STMN1	1	1	3	0
SUGP2	1	0	1	0
SURF4	1	2	0	0
TAGLN2	8	12	13	0
TCOF1	2	1	2	0
THRAP3	1	2	0	0
TJP1	6	10	7	0
TJP2	4	6	6	0
TLN1	21	33	26	0
TMPO	0	2	1	0
TNKS1BP1	4	5	5	0
TOP1	0	4	2	0
TOP2A	1	4	2	0
TOP2B	0	0	2	0
TPX2	2	1	1	0
TTF1	0	1	0	0
TUBA1A	12	27	26	0
TUBA1B	16	34	31	0
TUBB	15	29	29	0
TUBB4B	16	22	23	0
TUFM	2	2	2	0
U2AF2	0	1	1	0
U2SURP	2	0	1	0
UBAP2L	1	4	3	0
USP10	0	2	1	0
USP14	0	2	0	0
VARS	2	5	6	0
VCL	0	2	0	0
VCPIP1	0	2	2	0
VDAC2	1	2	1	0
VIM	9	9	8	0
VPS51	0	1	1	0
WARS	1	2	1	0
XRCC6	0	3	0	0
XRN1	0	3	1	0
YWHAZ	1	4	0	0
ZC3HAV1	4	9	5	0
ZYX	1	3	1	0
